# Supplementary material for: Genomic analysis of serologically untypable human enteroviruses in Taiwan
Source: J Biomed Sci. 2019 Jul 3;26:49. doi: 10.1186/s12929-019-0541-x (PMC6607526; doi:10.1186/s12929-019-0541-x)
Supplement: Supplementary file 5 — Sequencing coverage of each NGS sample. (XLSX 23 kb) [file 12929_2019_541_MOESM5_ESM.xlsx]

## Sheet: 工作表1
Case	Accession No.	Serotype	Q-PCR (Ct value)	Total reads	Enterovirus reads (%)**	Average coverage	Highest coverage	Lowest coverage
1	MF422531	Coxsackievirus A10	17.25	1014813	72272 (7.12%)	2070.43	7951	3
2	MF422532	Coxsackievirus A10	19.66	505346	3,580 (0.71%)	103.28	348	3
3	MF422533	Coxsackievirus A16	19.01	289084	123,237 (42.63%)	3421.91	92421	2
4*	MF422534	Coxsackievirus A2	14.82	1010856	135,991 (13.45%)	3878.24	57765	4
	MF422577	Echovirus 30	14.82	1010856	69,317 (6.86%)	1923.98	7116	5
5	MF422535	Coxsackievirus A2	14.8	523580	438,899 (83.83%)	12069.1	81569	3
6	MF422536	Coxsackievirus A2	15.29	970972	26,498 (2.73%)	755.28	3102	3
7	MF422537	Coxsackievirus A2	18.32	504814	312,423 (61.89%)	8881.5	30669	3
8	MF422538	Coxsackievirus A2	17	512521	337,511 (65.85%)	9869.14	79548	20
9	MF422539	Coxsackievirus A2	19.09	1077382	327,444 (30.39%)	9380.62	78250	6
10	MF422540	Coxsackievirus A2	19.06	663211	319,807 (48.22%)	9063.18	201636	3
11	MF422541	Coxsackievirus A2	15.61	721012	66,985 (9.29%)	1935.37	10857	4
12	MF422544	Coxsackievirus A4	19.85	1232234	344,964 (27.94)	9517.38	34676	6
13	MF422545	Coxsackievirus A4	17.67	874870	393,738 (45.01%)	11014.7	63698	6
14	MF422546	Coxsackievirus A4	19.7	527653	88,165 (16.71%)	2449.85	14547	4
15	MF422547	Coxsackievirus A5	16.83	657951	119,878 (18.22%)	3450.01	15178	10
16*	MF422548	Coxsackievirus A5	16.11	520549	103172 (19.82%)	3405.37	12368	6
	MF422571	Echovirus 3	16.11	520549	50,902 (9.78%)	1602.88	16374	20
17	MF422552	Coxsackievirus A6	21.02	1109041	278,421 (25.10%)	7911.69	33658	15
18*	MF422553	Coxsackievirus A6	15.99	418379	108,006 (25.82%)	3116.24	11115	5
	MF422578	Echovirus 30	15.99	418379	71,325 (17.05%)	2058.89	9351	10
19	MF422554	Coxsackievirus A6	18.76	1525019	68,875 (4.52%)	1960.42	7439	8
20	MF422555	Coxsackievirus A6	17.76	945370	234,454 (24.80%)	6815	48473	3
21	MF422557	Coxsackievirus A9	19.96	1243412	387,547 (31.17%)	10761	55117	4
22*	MF422558	Coxsackievirus B4	19.7	1415861	438,541 (30.97%)	12194.3	246946	3
	MF422572	Echovirus 3	19.7	1415861	6,154 (0.43%)	301.14	904	4
23*	MF422559	Coxsackievirus B4	19.01	1415772	101,313 (7.16%)	2844.31	15517	4
	MF422542	Coxsackievirus A2	19.01	1415772	39,307 (2.87%)	1125.9	11097	4
24	MF422564	Echovirus 25	16.37	295708	254,727 (86.14%)	7121.59	29869	4
25	MF422565	Echovirus 25	19.81	766642	161,174 (21.02%)	4510.45	32858	3
26	MF422566	Echovirus 25	18.67	994973	93,768 (9.42%)	2847.28	17275	3
27	MF422567	Echovirus 3	19.39	635166	58,029 (9.14%)	1662.16	16522	3
28*	MF422568	Echovirus 3	21.24	654526	135,867 (20.76%)	4125.28	28933	4
	MF422551	Coxsackievirus A5	21.24	654526	83,752 (12.80%)	2541.39	8111	3
29	MF422569	Echovirus 3	17.02	1269785	410,526 (32.33%)	11720.6	88800	4
30	MF422570	Echovirus 3	20.18	288196	214,889 (74.56%)	6364.77	46355	4
31*	MF422573	Echovirus 30	19.06	452533	85,422 (18.88%)	2522.76	10814	8
	MF422556	Coxsackievirus A6	19.06	452533	81,261 (17.96%)	2295.84	32790	6
32*	MF422574	Echovirus 30	16.66	1463359	691,565 (47.26%)	19533	314871	5
	MF422543	Coxsackievirus A2	16.66	1463359	173,797 (11.88%)	4857.4	31686	9
33	MF422575	Echovirus 30	15.85	616156	519,571 (84.32%)	14841.7	60505	15
34	MF422576	Echovirus 30	18.18	583962	385,002 (65.93%)	10646.1	42358	6
35	MF422579	Echovirus 6	18.21	1454456	848,127 (58.31%)	25553.3	285194	8
36	MF422580	Echovirus 9	20.7	729617	536,954 (73.59%)	14601.2	148686	3
37	MF422581	Echovirus 9	19.86	233482	199,011 (85.24%)	5711.65	45991	3
38	MF422560	Coxsackievirus B4	17.45	874137	20,018 (2.29%)	572.96	5047	5
39	MF422561	Coxsackievirus B4	17.64	937394	47,617 (5.08%)	1344.65	6846	2
40	MF422562	Coxsackievirus B4	17.82	607812	25,003 (4.11%)	729.51	3223	2
41	MF422563	Coxsackievirus B4	19.21	368058	9,181 (2.49%)	265.31	1174	2
42#	KT318494	Enterovirus 68	17.87	4112564	3,937,405 (95.70%)	105074	534189	8
43#	KT353719	Poliovirus 1	16.69	2438394	2,188,581 (89.70%)	54647.1	256466	20
44#	KT353720	Echovirus 30	11.91	4668740	4,556,382 (97.50%)	123641	486065	10
45#	KT353721	Coxsackievirus A9	13.82	3300286	3,229,215 (97.80%)	85579	291745	8
46#	KT353722	Coxsackievirus A4	18.16	3931444	3,863,575 (98.20%)	99824.8	206789	10
47#	KT353723	Echovirus 3	13.54	3435102	3,373,635 (98.20%)	86601.9	350415	10
48#	KT353724	Echovirus 6	13.2	4034610	3,842,230 (95.20%)	102759	453213	20
49#	KT353725	Echovirus 6	14.23	2960912	2,864,105 (96.70%)	78156.6	301026	8
50#	KT726984	Rhinovirus A 39	34.91	10012526	1,686,754 (16.80%)	48279	424106	800
51#	KT726985	Parechovirus 1	36.54	8748522	720,779 (8.20%)	20200.9	79118	50
* Case of enteroviruses co-infection
# Case of enteroviruses in the pilot study
** Enterovirus reads/Total reads (%)

## Sheet: 工作表3
1525019
1463359
1463359
1454456
1415861
1415861
1415772
1415772
1269785
1243412
1232234
1077382
1014813
1010856
1010856
994973
970972
945370
937394
874870
874137
766642
729617
721012
663211
657951
654526
654526
635166
616156
607812
583962
527653
523580
520549
520549
512521
505346
504814
452533
452533
418379
418379
368058
295708
289084
288196
233482
1109.04
