# Supplementary material for: Genomic analysis of serologically untypable human enteroviruses in Taiwan
Source: J Biomed Sci. 2019 Jul 3;26:49. doi: 10.1186/s12929-019-0541-x (PMC6607526; doi:10.1186/s12929-019-0541-x)
Supplement: Supplementary file 6 — Contributions of all enterovirus reference strain serotype. (XLSX 13 kb) [file 12929_2019_541_MOESM6_ESM.xlsx]

## Sheet: 12345
enterovirus71	345
poliovirus1	128
poliovirus2	84
coxsackievirusA16	65
poliovirus3	30
coxsackievirusB3	28
coxsackievirusA24	27
coxsackievirusB4	23
Swine vesicular	19
echovirus6	17
coxsackievirusA13	16
coxsackievirusA6	15
echovirus30	15
coxsackievirusA21	14
echovirus3	14
coxsackievirusA9	13
coxsackievirusB5	13
coxsackievirusA20	12
echovirus11	11
enterovirus104	11
coxsackievirusB1	9
enterovirus99	9
enterovirus68	8
EnterovirusF	8
EnterovirusE	7
coxsackievirusA11	6
coxsackievirusA17	6
coxsackievirusA2	6
coxsackievirusA22	6
coxsackievirusA7	6
echovirus7	6
echovirus9	6
enterovirus85	6
enterovirus90	6
enterovirus96	6
echovirus13	5
coxsackievirusA1	4
coxsackievirusA19	4
coxsackievirusB2	4
coxsackievirusB6	4
enterovirus118	4
coxsackievirusA18	3
echovirus25	3
enterovirus19	3
enterovirus9	3
enterovirus97	3
EnterovirusJ	3
coxsackievirusA10	2
coxsackievirusA15	2
coxsackievirusA4	2
coxsackievirusA5	2
echovirus12	2
echovirus18	2
echovirus19	2
echovirus2	2
echovirus4	2
echovirus5	2
enterovirus105	2
enterovirus109	2
enterovirus113	2
enterovirus117	2
enterovirus46	2
enterovirus70	2
enterovirus74	2
enterovirus76	2
enterovirus77	2
enterovirus79	2
enterovirus80	2
enterovirus87	2
enterovirus92	2
enterovirus94	2
Baboon enterovirus A13	1
coxsackievirusA12	1
coxsackievirusA14	1
coxsackievirusA3	1
coxsackievirusA8	1
echovirus1	1
echovirus14	1
echovirus15	1
echovirus16	1
echovirus17	1
echovirus20	1
echovirus21	1
echovirus24	1
echovirus26	1
echovirus27	1
echovirus29	1
echovirus31	1
echovirus32	1
echovirus33	1
enterovirus10	1
enterovirus100	1
enterovirus101	1
enterovirus102	1
Enterovirus103	1
enterovirus107	1
enterovirus111	1
enterovirus15	1
enterovirus3H	1
enterovirus43	1
enterovirus69	1
enterovirus73	1
enterovirus75	1
enterovirus81	1
enterovirus82	1
enterovirus83	1
enterovirus84	1
enterovirus86	1
enterovirus88	1
enterovirus89	1
enterovirus91	1
enterovirus98	1
EnterovirusEBovine	1
Ovine enterovirus strain	1
Porcine enterovirusB	1
Possum enterovirusW1	1
Possum enterovirusW6	1
Simian agent 5	1
Simian enterovirus SV4	1
collected before November, 2016.
